# Supplementary material for: Young children's capacity to imagine and prepare for certain and uncertain future outcomes
Source: PLoS One. 2018 Sep 4;13(9):e0202606. doi: 10.1371/journal.pone.0202606 (PMC6122780; doi:10.1371/journal.pone.0202606)
Supplement: S3 File — (TXT) [file pone.0202606.s003.txt]

proc genmod data=SASUSER.S2_file;
class participant_number demo_group tube order_group;
model performance(descending) = tube trial tube*order_group trial*order_group / type3 dist=binomial;
CONTRAST "within-subjects test: order forked then double" tube 1 -1 tube*order_group 1 0 -1 0 / wald;
CONTRAST "within-subjects test: order double then forked" tube 1 -1 tube*order_group 0 1 0 -1 / wald;
CONTRAST "between-subjects test (first task): double vs forked" tube 1 -1 tube*order_group 0 1 -1 0 / wald;
CONTRAST "between-subjects test (second task): double vs forked" tube 1 -1 tube*order_group 1 0 0 -1 / wald;
repeated subject = participant_number;
run;
